# Supplementary material for: Polyploidy Improves Photosynthesis Regulation within the Ranunculus auricomus Complex (Ranunculaceae)
Source: Biology (Basel). 2021 Aug 21;10(8):811. doi: 10.3390/biology10080811 (PMC8389576; doi:10.3390/biology10080811)
Supplement: Supplementary file 1 [file biology-10-00811-s001.zip]

Archive with 1 entries (1 files):
- biology-1312550-supplementary.pdf
